# Supplementary material for: Rethinking the Origin of Primates by Reconstructing Their Diel Activity Patterns Using Genetics and Morphology
Source: Sci Rep. 2017 Sep 19;7:11837. doi: 10.1038/s41598-017-12090-3 (PMC5605515; doi:10.1038/s41598-017-12090-3)
Supplement: Supplementary file 2 — Supplementary Table 1 [file 41598_2017_12090_MOESM2_ESM.xls]

## Sheet: Sheet1
Supplementary Table 1 Accession numbers of vision gene sequences used in this study.
Order	Family	Species	ARR3	CNGA1	CNGA3	CNGB1	CNGB3	GNAT1	GNAT2	GNB1	GNB3	GNB5	GNGT1	GNGT2	GRK1	GRK7	GUCA1A	GUCA1B	GUCA1C	GUCY2D	GUCY2F	LWS	PDE6A	PDE6B	PDE6C	PDE6G	PDE6H	RCVRN	RGS9	RGS9BP	RH1	SAG	SLC24A1	SLC24A2	SWS1
Scandentia	Tupaiidae	Tupaia chinensis	XM_006146158.2	XM_006141465.1	XM_006166581.2	XM_014587787.1		XM_006171036.2	XM_006149535.2	XM_014582360.1	XM_006170793.1	XM_014584268.1	XM_006157475.1	XM_006166163.2		XM_006162317.2	XM_006148569.1	XM_006148568.1	XM_006164205.2	XM_006151765.2		XM_006166677.1	XM_006150879.2	XM_006146727.1	XM_006147646.2	XM_006145654.2	XM_006169948.1	XM_006156409.1	XM_006146755.2	XM_006172391.2	XM_006160664.1	XM_006171151.2	XM_006153494.2	XM_006140323.2	XM_006146852.1
Dermoptera	Cynocephalidae	Galeopterus variegatus	XM_008580338.1	XM_008590724.1	XM_008594440.1	XM_008575132.1	XM_008572614.1	XM_008576764.1	XM_008566594.1	XM_008583865.1	XM_008567680.1	XM_008586146.1	XM_008571608.1		XM_008572917.1	XM_008586723.1	XM_008568910.1	XM_008568909.1	XM_008573017.1	XM_008576679.1	XM_008566663.1	XM_008578409.1	XM_008565911.1	XM_008569439.1	XM_008588834.1	XM_008568825.1	XM_008590470.1	XM_008584389.1	XM_008569385.1	XM_008572744.1	XM_008574046.1	XM_008581960.1	XM_008575378.1		XM_008585390.1
Primates	Cebidae	Aotus nancymaae		XM_012441175.1	XM_012475873.1		XM_012471030.1	XM_012467787.1	XM_012468068.1	XM_012467886.1	XM_012472841.1	XM_012442197.1	XM_012450801.1	XM_012451818.1	XM_012470694.1	XM_012437123.1	XM_012448656.1	XM_012448657.1	XM_012460931.1	XM_012457534.1	XM_012451710.1		XM_012449727.1		XM_012454793.1	XM_012452736.1	XM_012447714.1	XM_012457594.1	XM_012453848.1		XM_012472901.1	XM_012434194.1	XM_012454473.1	XM_012449991.1	XM_012474067.1
Primates	Cebidae	Saimiri boliviensis	XM_003943072.2	XM_003933678.2	XM_003941288.1		XM_003940502.2	XM_010347132.1	XM_010343997.1	XM_010350342.1	XM_003944862.2	XM_010352401.1	XM_003921211.2		XM_003928266.2	XM_003942581.2	XM_003922999.2	XM_010333860.1	XM_003939401.2	XM_010339998.1	XM_003935862.1	XM_003943902.1	XM_003934007.2	XM_003934610.2	XM_003922381.2	XM_010342308.1	XM_003934566.2	XM_003929238.2	XM_003931800.2		XM_003926159.2		XM_010351654.1	XM_010338722.1	XM_003921010.2
Primates	Cebidae	Callithrix jacchus	XM_002762962.2	XM_003732508.2	XM_002757396.2	XM_008985977.1	XM_002759049.2	XM_008981675.1	XM_009001846.1	XM_009000256.1	XM_002752265.2	XM_002753495.2	XM_009002434.1			XM_002759535.2	XM_008994428.1	XM_003732667.2	XM_002758826.2	XM_008996569.1	XM_002807903.2	ENSCJAG00000014412	XM_003732252.2	XM_002806676.2		XM_008997901.1	XM_002752107.2	XM_002747921.2	XM_008997635.1	XM_008987679.1	XM_008982215.1	XM_002806933.2	XM_002753251.2	XM_008997574.1	XM_002752031.2
Primates	Cercopithecidae	Colobus angolensis	XM_011943147.1	XM_011927319.1	XM_011956541.1	XM_011938876.1	XM_011937082.1	XM_011939047.1	XM_011948108.1		XM_011952181.1	XM_011928632.1	XM_011955073.1	XM_011959902.1	XM_011933929.1	XM_011958091.1	XM_011943652.1	XM_011943632.1	XM_011932750.1	XM_011958638.1	XM_011951666.1		XM_011931538.1	XM_011936806.1	XM_011934314.1	XM_011960323.1	XM_012652170.1	XM_011933268.1	XM_011941886.1		XM_011950692.1	XM_011952029.1	XM_011940381.1	XM_011930355.1	XM_011939561.1
Primates	Cercopithecidae	Macaca fascicularis	XM_005593861.2	XM_015450333.1	XM_005575035.2	XM_015443252.1	XM_005563655.2	XM_005547179.2	XM_005542462.2	XM_005545044.2	XM_005569964.2	XM_005559579.2	XM_005550208.2	XM_015438226.1	XM_005586319.2	XM_005545970.2	XM_015449404.1	XM_005553005.2	XM_005548215.2	XM_005582816.2	XM_005594341.2	NM_001283209.1	XM_015452122.1	XM_015449997.1	XM_005565975.2		XM_015430422.1	XM_005582888.2		XM_005588738.2	NM_001283360.1	XM_005574650.2	XM_005560359.2	XM_005581645.2	NM_001283204.1
Primates	Cercopithecidae	Mandrillus leucophaeus	XM_011992013.1	XM_011973057.1	XM_011969625.1	XM_011971810.1		XM_011993294.1	XM_011968693.1	XM_011987230.1	XM_011983001.1	XM_011986285.1	XM_011974666.1	XM_011999308.1	XM_011979448.1	XM_012002653.1	XM_011986714.1	XM_011986716.1	XM_011995493.1	XM_011994524.1	XM_011984530.1	XM_012002287.1	XM_011985375.1	XM_011970910.1	XM_011988468.1	XM_011993945.1	XM_011990817.1	XM_011973160.1			XM_011974200.1	XM_011980254.1	XM_011968241.1	XM_011992665.1	XM_011995905.1
Primates	Cercopithecidae	Rhinopithecus roxellana	XM_010384136.1	XM_010370802.1	XM_010362113.1	XM_010365505.1	XM_010378557.1	XM_010369347.1	XM_010355592.1	XM_010352578.1	XM_010385907.1	XM_010361391.1	XM_010389527.1	XM_010359869.1	XM_010374829.1	XM_010378271.1	XM_010369659.1	XM_010369661.1	XM_010386599.1	XM_010362411.1				XM_010375309.1		XM_010354391.1	XM_010368470.1	XM_010358267.1	XM_010379995.1	XM_010367011.1	XM_010381505.1	XM_010353142.1	XM_010355515.1		XM_010378740.1
Primates	Cercopithecidae	Chlorocebus sabaeus	XM_007991978.1	XM_008017467.1	XM_008008081.1	XM_007993490.1	XM_008001030.1	XM_007984295.1	XM_007977680.1	XM_007980949.1	XM_007967407.1			XM_008013047.1	XM_007961008.1	XM_008008895.1	XM_007972576.1	XM_007972575.1	XM_007985883.1	XM_008010237.1	XM_007992542.1	XM_007993132.1	XM_008014956.1	XM_008018203.1	XM_007963598.1	XM_008013253.1	XM_007967760.1	XM_008010350.1	XM_008012063.1	XM_007996212.1	XM_007985378.1	XM_007966691.1	XM_008016216.1	XM_007969127.1	XM_007982851.1
Primates	Cercopithecidae	Papio hamadryas			GAAH01010927.1				GAAH01015487.1	GAAH01011790.1		GAAH01016979.1		GAAH01010671.1				GAAH01011822.1		GAAH01000210.1													GAAH01014854.1
Primates	Cercopithecidae	Papio anubis	XM_003917836.2	XM_009206792.1		XM_009196546.1		XM_009200733.1	XM_003892338.2	XM_003890982.2	XM_003905882.2	XM_009210186.1	XM_003896314.2	XM_003912702.2	XM_003914099.1	XM_003895014.2	XM_009205171.1		XM_009199764.1	XM_009189617.1	XM_003918132.2	NM_001168797.1	XM_003900350.2	XM_003890930.2	XM_003904014.2	XM_009191464.1	XM_009180283.1	XM_003912338.2	XM_003913311.1	XM_003915284.2	XM_003906878.2	XM_003908106.2	XM_009210421.1	XM_009188695.1	XM_003896561.2
Primates	Cercopithecidae	Macaca nemestrina	XM_011732800.1	XM_011751179.1	XM_011755319.1	XM_011758033.1	XM_011733534.1	XM_011739400.1	XM_011737206.1	XM_011767292.1	XM_011745638.1	XM_011755605.1	XM_011730847.1	XM_011725497.1	XM_011747480.1	XM_011721653.1	XM_011754542.1	XM_011754539.1	XM_011734122.1	XM_011727986.1	XM_011756108.1		XM_011716030.1	XM_011744785.1	XM_011738516.1	XM_011720199.1	XM_011741421.1	XM_011727407.1	XM_011720313.1	XM_011765332.1	XM_011734526.1	XM_011728078.1	XM_011752401.1	XM_011753671.1	XM_011729315.1
Primates	Cercopithecidae	Macaca mulatta		XM_015138336.1	XM_015112928.1	XM_015126277.1	XM_001083646.3	XM_015130870.1	XM_015147836.1	NM_001265894.1	NM_001266130.1	XM_015142260.1	XM_015134268.1	NM_001266578.1	XM_015121524.1	XM_001112570.3	XM_015136344.1	XM_001086988.3	XM_001102050.3	XM_015118547.1	XM_015128009.1	XM_015128550.1	NM_001278479.1	XM_015137795.1	XM_001092604.3	XM_015120588.1	XM_015151203.1	NM_001194602.1	XM_015120132.1	XM_015123498.1	XM_001094250.2	XM_001114858.3	XM_015142512.1		XM_001091869.3
Primates	Cercopithecidae	Cercocebus atys	XM_012060842.1	XM_012082779.1	XM_012055681.1	XM_012064623.1		XM_012033775.1	XM_012078289.1	XM_012078479.1	XM_012054362.1	XM_012093094.1	XM_012073877.1	XM_012046223.1	XM_012058154.1	XM_012061246.1	XM_012073060.1	XM_012073035.1	XM_012092510.1	XM_012051918.1	XM_012087776.1		XM_012068749.1	XM_012059343.1	XM_012062977.1	XM_012066149.1	XM_012058472.1	XM_012050886.1	XM_012032046.1	XM_012043431.1	XM_012060295.1	XM_012072703.1	XM_012092712.1	XM_012056313.1
Primates	Cheirogaleidae	Microcebus murinus	XM_012736173.1	XM_012770885.1	XM_012786966.1	XM_012743933.1	XM_012774250.1	XM_012771345.1	XM_012751591.1	XM_012776462.1	XM_012760438.1	XM_012763457.1			XM_012765605.1	XM_012762347.1	XM_012773283.1	XM_012773218.1	XM_012777221.1	XM_012775743.1	XM_012751368.1	XM_012757188.1	XM_012741566.1	XM_012783429.1	XM_012766110.1	XM_012789453.1	XM_012753749.1	XM_012748001.1	XM_012747469.1	XM_012775179.1	XM_012785306.1	XM_012791597.1	XM_012758737.1	XM_012769765.1	XM_012789156.1
Primates	Galagidae	Otolemur garnettii	XM_003801764.2	XM_012808088.1	XM_003794366.1	XM_012806814.1	XM_012809635.1	XM_012811938.1	XM_003784060.2	XM_003793202.2	XM_003796392.2	XM_003784365.1	XM_003782673.2		XM_003799978.1	XM_003789448.1	XM_003789189.1	XM_003789190.1	XM_003798204.2	XM_003791124.2	XM_012811370.1	XM_003802556.1	XM_003782047.2	XM_003801108.1	XM_003783712.2	XM_003786548.2	XM_003797791.2	XM_003791092.1	XM_003786182.2	XM_003798428.2	XM_003796229.2	XM_012802157.1	XM_012801855.1	XM_012813838.1	XM_012805124.1
Primates	Hominidae	Pan troglodytes		XM_016951793.1	XM_016949053.1	XM_016929940.1	XM_519846.5	XM_001167971.5	XM_009427379.2	XM_016952416.1	XM_016922868.1	XM_016928250.1	XM_001168330.3	XM_009431794.2		XM_526333.5	XM_016955486.1	XM_527386.4	XM_003309923.2	XM_016931493.1	XM_016944344.1	ENSPTRG00000022427	XM_518030.5		XM_001148438.4	XM_016933169.1	XM_016923011.1	XM_009432755.2	XM_511633.3	XM_512566.6	XM_516740.6	XM_009444580.2	XM_016928386.1	XM_016960672.1	NM_001009127.1
Primates	Hominidae	Homo sapiens	EU883571.1	XM_005248049.4	AF065314.1	NM_001297.4	AF272900.1	X15088.1	NM_005272.3	AF501882.1	AF501884.1	AF501885.1	NM_021955.3	AK312839.1	NM_002929.2	NM_139209.2	NM_001319061.1	NM_002098.5	XM_005247910.3	NM_000180.3	NM_001522.2	NM_020061.5	NM_000440.2	XM_011513474.2	NM_006204.3	NM_002602.3	NM_006205.2	NM_002903.2	AF071476.1	NM_207391.2	NM_000539.3	NM_000541.4	NM_004727.2	XM_005251426.4	DQ822478.1
Primates	Hominidae	Pan paniscus	XM_003820164.2	XM_003816016.3	XM_003806132.2	XM_003823719.2	XM_003821153.2	XM_003818836.2	XM_003804892.3	XM_014344300.1	XM_003820278.2	XM_003827846.2	XM_003809719.2	XM_008962405.1	XM_003832111.2	XM_003826524.2	XM_003833298.2	XM_003833296.2	XM_003825066.2	XM_008962606.1	XM_003822021.2		XM_003829036.1	XM_014344525.1	XM_003825372.2	XM_003831118.2	XM_003816524.2	XM_003818097.2	XM_003812348.1	XM_003816208.2	XM_003829435.3	XM_008965719.1	XM_008953313.1		XM_003813511.2
Primates	Hominidae	Pongo abelii	XM_002834693.2	XM_009239937.1	XM_002811676.2	XM_009250770.1	XM_002819245.2	XM_003776241.2	XM_002810487.3	NM_001133192.1	XM_002822838.3	NM_001131488.1	XM_009243010.1	XM_002834266.1	XM_002824467.1		XM_009241879.1	XM_002816892.2	XM_009238554.1	XM_002826991.3	XM_002832020.2		XM_002816083.3	XM_009239715.1	XM_002820999.2	XM_009252146.1		XM_002827027.2	XM_002827735.1	XM_002829018.2	XM_002813145.3	XM_002813006.1	XM_009249939.1		XM_002818421.2
Primates	Hominidae	Gorilla gorilla	XM_004064327.1	XM_004038638.1	XM_004031469.1		XM_004047247.1	XM_004034174.1	XM_004026275.1	XM_004024494.1	XM_004052595.1	XM_004056199.1	XM_004045760.1	XM_004041419.1	XM_004054778.1		XM_004044012.1	XM_004044014.1	XM_004036028.1	XM_004058531.1	XM_004064696.1		XM_004042800.1	XM_004038298.1	XM_004049804.1	XM_004040811.1	XM_004052803.1	XM_004058577.1	XM_004041110.1	XM_004060451.1	XM_004036292.1	XM_004033381.1	XM_004056359.1	XM_004047850.1	XM_004046176.1
Primates	Hylobatidae	Nomascus leucogenys	XM_003272677.2	XM_003258423.1	XM_003279228.3	XM_012504620.1	XM_003268270.2	XM_012510207.1	XM_012500446.1	XM_012498429.1	XM_003273768.3	XM_003266696.3	XM_012510379.1			XM_003265329.2	XM_003266269.3		XM_003261782.2	XM_003274640.2	XM_003262187.3		XM_003266628.3	XM_012499687.1	XM_003255234.2	XM_003282658.3	XM_003265547.3	XM_003274674.3	XM_003262626.1	XM_003275052.3	XM_003265030.3	XM_003278557.3	XM_012507072.1	XM_003260379.3	XM_003261297.2
Primates	Indriidae	Propithecus coquereli	XM_012643242.1	XM_012639920.1	XM_012641920.1	XM_012647840.1	XM_012643595.1	XM_012639357.1	XM_012648532.1	XM_012657480.1	XM_012637831.1	XM_012658085.1|			XM_012662819.1	XM_012647430.1	XM_012640829.1	XM_012640833.1	XM_012645911.1	XM_012655642.1	XM_012644952.1	XM_012662045.1	XM_012658263.1	XM_012663692.1	XM_012659694.1	XM_012656384.1		XM_012653945.1	XM_012662219.1	XM_012647032.1	XM_012655172.1	XM_012659345.1	XM_012644844.1	XM_012665029.1	XM_012664772.1
Primates	Tarsiidae	Tarsius syrichta	XM_008058824.1	XM_008062559.1	XM_008066055.1	XM_008068043.1	XM_008054898.1	XM_008053441.1	XM_008061110.1	XM_008050113.1	XM_008062720.1	XM_008072593.1	XM_008068851.1		XM_008068810.1	XM_008066179.1	XM_008062594.1	XM_008062575.1	XM_008065390.1	XM_008062360.1	XM_008072990.1	XM_008071543.1	XM_008061056.1	XM_008064007.1	XM_008052180.1	XM_008048838.1	XM_008071207.1	XM_008072470.1	XM_008058285.1		XM_008047820.1	XM_008065111.1	XM_008053050.1	ENSTSYG00000003359	XM_008063590.1
Lagomorpha	Ochotonidae	Ochotona princeps	XM_004595223.1	XM_004579118.2	XM_012929523.1	XM_004584134.1	XM_004600062.1	XM_004581487.1	XM_004581964.1	XM_004599537.1	XM_004596389.1	XM_004578370.2	XM_004582303.1	XM_004591085.1	XM_004577345.1	XM_004599629.1	XM_004590364.1	XM_004590365.1		XM_004594772.1	XM_004590182.1		XM_004587543.1		XM_004580272.2	M_004592847.1	XM_004592587.2	XM_004594744.1	XM_004592962.1	XM_004595006.1	XM_004581320.1	XM_004576719.1	XM_004577967.1	XM_004581238.1	XM_004592516.1
Lagomorpha	Leporidae	Oryctolagus cuniculus	XM_008272743.1	XM_008248606.1	XM_002710026.1	XM_008257348.1	XM_002710676.2	XM_008260675.1	XM_002715802.2	XM_008252581.1	XM_002712904.2	NM_001082170.1	XM_008261722.1			XM_002716563.2	XM_002714400.2			XM_008270763.1	XM_008272867.1		XM_002710303.2		XM_008270216.1		XM_008259595.1	XM_002718962.2	XM_008271735.1	XM_008274597.1	NM_001082349.1			XM_002708076.2	XM_008258230.1
Rodents	Bathyergidae	Fukomys damarensis	XM_010632218.1	XM_010640287.1	XM_010643248.1	XM_010617236.1	XM_010606455.1	XM_010615508.1	XM_010605988.1	XM_010627750.1	XM_010611669.1		XM_010603448.1		XM_010619911.1	XM_010608198.1	XM_010617613.1	XM_010617617.1		XM_010615016.1			XM_010627148.1	XM_010641632.1	XM_010632074.1	XM_010618620.1		XM_010614976.1	XM_010616817.1		XM_010637946.1	XM_010608738.1	XM_010643256.1	XM_010630905.1	XM_010633453.1
Rodents	Bathyergidae	Heterocephalus glaber	XM_004872605.1	XM_004849848.1	XM_004844726.1	XM_013071650.1	XM_013071259.1	XM_004834083.2	XM_004853644.1	XM_013065125.1	XM_013067322.1	XM_004835387.2	XM_004862688.1	XM_004859642.2	XM_004858484.1	XM_004835156.1	XM_004846578.1	XM_004846576.1		XM_004857589.1			XM_004854404.1	XM_004847497.1	XM_013069805.1	XM_004860936.2	XM_004845826.1	XM_004857525.1	XM_004870271.2	XM_004858798.1	XM_004870461.1	XM_004868089.2	XM_004855764.1	XM_004838341.2	XM_004856389.1
Rodents	Caviidae	Cavia porcellus			XM_003471694.1	XM_013154783.1	XM_013143764.1	EU257502.1	XM_005007849.2	EU257501.2	XM_013145121.1	XM_005004575.2	XM_013158434.1	XM_003466883.3	XM_003477560.2	XM_003476754.3	XM_003473865.2	XM_003473864.2		XM_003466168.2	XM_003467578.1		XM_003477345.3	XM_003465052.2	XM_003462392.2	XM_005001384.2	XM_003470435.1	XM_003466216.3	XM_005001654.2	XM_013149138.1	EF457995.1	NM_001173086.1		XM_013155113.1	NM_001172758.1
Rodents	Chinchillidae	Chinchilla lanigera	XM_005401617.2	XM_005391887.2	XM_013522702.1	XM_013516097.1	XM_005381981.2	XM_005410247.2	XM_005388881.2	XM_005404194.1	XM_013511337.1	XM_013510285.1	XM_005388038.1	XM_013519114.1	XM_005373936.1	XM_013506246.1		XM_005389718.2		XM_005399441.2	XM_013504522.1		XM_005380591.2	XM_005408671.2	XM_005407518.2	XM_005407267.2	XM_013511586.1	XM_013522133.1	XM_005402137.2	XM_005400087.2	XM_005387085.2	XM_005395351.2		XM_013516390.1	XM_005402383.2
Rodents	Cricetidae	Cricetulus griseus	XM_007628061.1		XM_007617770.1		XM_007621509.1	XM_007641104.2	XM_003510960.3	NM_001246701.1	XM_007635010.2	XM_007645897.2	XM_003496954.1	XM_016976376.1	XM_003511175.1		XM_003506043.2			XM_007634600.1		XM_003506533.3	XM_007617491.2	XM_003502358.3	XM_003500708.3	XM_007635937.2	XM_003499206.2	XM_003497491.1	XM_003500316.2		NM_001244407.1	XM_007613245.2	XM_003507140.3	XM_003496581.1	XM_003497518.3
Rodents	Cricetidae	Mesocricetus auratus		XM_013121024.1	XM_013117336.1	XM_013119466.1	XM_005066722.1	XM_013116976.1	XM_005076630.2		XM_005066008.2		XM_013122668.1	XM_013117715.1	XM_005082620.2		XM_005072379.2	XM_005072378.2		XM_005067565.2	XM_013122304.1		XM_005074681.2	XM_005077404.2	XM_005063635.1		XM_005072982.2	XM_005067600.2	XM_005069982.2		XM_005066100.2	XM_013122110.1	XM_005075549.2	XM_005074280.2
Rodents	Cricetidae	Peromyscus maniculatus	XM_006981214.2	XM_006979685.1	XM_006980450.1	XM_006977814.2	XM_006983287.2	XM_006978346.2	XM_006979482.2	XM_006992380.2	XM_006992066.2	XM_006973752.2	XM_006991201.1	XM_016007932.1	XM_006981286.1			XM_006989023.1		XM_006973464.2	XM_006970298.2	XM_006992450.1	XM_006985142.2	XM_006985813.1	XM_006976632.2	XM_016006223.1	XM_015995419.1	XM_006973640.2	XM_006970472.1	XM_006985014.2	XM_006978532.1	XM_006984238.2	XM_015998039.1	XM_015994916.1
Rodents	Cricetidae	Microtus ochrogaster		XM_005359327.1	XM_005359934.1	XM_005345633.1	XM_005362342.2	XM_005347862.1	XM_005367878.2	XM_005368667.1	XM_005365205.1	XM_013346422.1	XM_005363679.1	XM_013347540.1	XM_005366257.2		XM_005359714.1	XM_005359715.1		XM_005349792.1	XM_005367389.1		XM_005356169.1	XM_005359664.1	XM_005352203.2	XM_005350859.2	XM_005364531.1	XM_005349837.2	XM_005350646.1	XM_005368414.1	XM_005365058.2	XM_005361783.2	XM_005347772.1	XM_005352704.1	XM_005365745.1
Rodents	Dipodidae	Jaculus jaculus		XM_004658685.1	XM_004669757.1	XM_004663445.1	XM_004657023.1	XM_004664267.1	XM_004659031.2	XM_004657728.1	XM_012951244.1	XM_004662478.1	XM_004656222.1	XM_004655797.1	XM_004663426.1	XM_004663616.1	XM_004649501.1	XM_004649500.1	XM_004663941.1	XM_004669204.1	XM_004659141.1		XM_004664767.1	XM_004656059.1	XM_004653032.1	XM_004655270.1	XM_004664443.1	XM_004663135.1	XM_004655137.1	XM_004659963.1	XM_004651581.1	XM_004662222.1	XM_004662552.1	XM_004658417.2	XM_004661221.2
Rodents	Heteromyidae	Dipodomys ordii	XM_013031613.1	XM_013008992.1	XM_013019732.1	XM_013012640.1	XM_013012407.1	XM_013028072.1	XM_013031864.1	XM_013034658.1	XM_013023639.1	XM_013010057.1	XM_013026029.1	XM_013037764.1	XM_013022776.1		XM_013019149.1	XM_013019151.1	XM_013028507.1	XM_013013120.1	XM_013025855.1		XM_013025524.1	XM_013023909.1	XM_013034390.1	XM_013033146.1	XM_013025108.1	XM_013013276.1	XM_013038035.1	XM_013026320.1	XM_013010425.1	XM_013022640.1	XM_013010081.1	XM_013020794.1	XM_013019960.1
Rodents	Muridae	Mus musculus	NM_133205.3	NM_007723.2	NM_001282010.1	NM_001195413.1	NM_013927.2	NM_008140.2	NM_008141.3	NM_008142.4	NM_013530.1	NM_010313.2	XM_006504985.2	NM_001284393.1	NM_011881.3		NM_008189.3	NM_146079.1			NM_001007576.2		NM_146086.2	NM_008806.2	AF411063.1	XM_006532456.1	NM_023898.4	NM_009038.2	AF011358.1	NM_145840.3	NM_145383.1	M24086.1	NM_144813.1	NM_172426.2
Rodents	Muridae	Rattus norvegicus	NM_001190993.1	NM_053497.1	XM_008767042.1	XM_006255124.2	NM_001271238.1	NM_001108780.2	NM_001108950.2	AY552805.1	NM_021858.3	AY552803.1	NM_001135777.1	NM_001135767.1	NM_031096.1		NM_001106887.1				NM_053831.1		NM_001107386.1	NM_001106024.1	NM_001108522.1	XM_001081804.3	NM_053688.2	NM_080901.1		NM_001109142.1	NM_033441.1	NM_013023.2	AF176688.1	NM_031743.2	NM_031015.1
Rodents	Octodontidae	Octodon degus	XM_004648024.1	XM_004645664.2	XM_004633248.1	XM_004626047.1	XM_012517334.1	XM_004625122.1	XM_004636920.1		XM_004643529.1	XM_004639049.1	XM_004646239.1	XM_004633648.1	XM_004631152.1	XM_004629224.1	XM_004624143.1	XM_004624142.1		XM_004638528.1	XM_004640047.1		XM_004631291.1	XM_004624641.1	XM_004625486.1	XM_004639488.1	XM_004626092.1	XM_004645163.1	XM_004630044.1	XM_004636692.1	XM_004645617.2	XM_012516026.1	XM_004628804.1		XM_004642726.1
Rodents	Sciuridae	Marmota marmota	XM_015501604.1	XM_015481814.1	XM_015499651.1		XM_015485764.1	XM_015487160.1	XM_015505123.1	XM_015501512.1	XM_015500679.1	XM_015480092.1		XM_015495516.1	XM_015483923.1		XM_015487930.1		XM_015478386.1	XM_015504449.1	XM_015497961.1			XM_015481829.1		XM_015504068.1	XM_015498296.1	XM_015504535.1	XM_015504844.1	XM_015497077.1	XM_015495128.1	XM_015481585.1	XM_015480516.1		XM_015488317.1
Rodents	Sciuridae	Ictidomys tridecemlineatus	NM_001282266.1	XM_005320043.1	XM_005339600.1		XM_005328634.1	XM_005326945.2	XM_005338092.1	XM_005339235.2	XM_005338323.2	XM_013357873.1	XM_005340529.1	XM_005321702.2	XM_005316967.1	NM_001282270.1	XM_005318692.1	XM_005318691.1	XM_005335583.2	XM_013361764.1	XM_005323420.1		XM_005324172.1	XM_005319064.1	XM_005333723.1	XM_005332653.2	XM_005331881.1	XM_005332873.1	XM_005328238.1	XM_005330676.1	XM_005333784.2	XM_013359120.1	XM_005316711.1	XM_005335902.2	XM_005319430.1
Rodents	Sciuridae	Spermophilus tridecemlineatus	AY517478.1													AF063016.1
Rodents	Sciuridae	Tamias striatus																											AF480879.1
Rodents	Spalacidae	Nannospalax galili		XM_008837701.1	XM_008845827.1		XM_008829472.1	XM_008853147.1	XM_008850385.1	XM_008852626.1	XM_008825375.1	XM_008829771.1	XM_008822555.1	XM_008838301.1	XM_008848436.1		XM_008823391.1			XM_008855768.1	XM_008852962.1		XM_008837911.1	XM_008822774.1	XM_008853089.1	XM_008828554.1	XM_008856036.1	XM_008855730.1	XM_008843206.1	XM_008839467.1	XM_008854920.1	XM_008838110.1	XM_008836324.1	XM_008845529.1	XM_008846382.1
Artiodactyla	Bovidae	Bison bison		XM_010858885.1	XM_010829613.1		XM_010862156.1	XM_010851830.1	XM_010830901.1	XM_010849990.1	XM_010844936.1	XM_010836749.1	XM_010839772.1	XM_010842754.1		XM_010858173.1	XM_010863172.1	XM_010863171.1							XM_010842181.1	XM_010856319.1		XM_010843011.1	XM_010856060.1		XM_010862448.1		XM_010834545.1	XM_010857076.1	XM_010831706.1
Artiodactyla	Bovidae	Bos taurus	NM_173994.2			NM_181019.2									M73836.1					NM_174548.3	NM_174549.2	NM_174566.1	NM_001001526.2	NM_174418.1			NM_174422.2			NM_001166516.1		NM_181000.2
Carnivores	Felidae	Acinonyx jubatus	XM_015080572.1	XM_015072288.1	XM_015065124.1	XM_015074478.1	XM_015074732.1	XM_015077117.1	XM_015075383.1	XM_015082852.1	XM_015061366.1	XM_015063497.1	XM_015066529.1	XM_015083374.1	XM_015084893.1	XM_015080136.1		XM_015071150.1	XM_015069180.1		XM_015070212.1				XM_015061929.1	XM_015085676.1	XM_015061743.1	XM_015078699.1	XM_015072648.1		XM_015074629.1	XM_015073282.1	XM_015078726.1	XM_015067858.1
Carnivores	Canidae	Canis lupus																		NM_001003207.1										XM_005616775.2
Carnivores	Felidae	Felis catus															XM_003986138.2						XM_011286121.1	XM_003985610.2											XM_003983019.3
Carnivores	Ursidae	Ailuropoda melanoleuca																				XM_002928811.2

## Sheet: Sheet2
Rodents	Heteromyidae	Dipodomys ordii
Rodents	Caviidae	Cavia porcellus
Rodents	Chinchillidae	Chinchilla lanigera
Rodents	Cricetidae	Cricetulus griseus
Rodents	Bathyergidae	Fukomys damarensis
Rodents	Bathyergidae	Heterocephalus glaber
Rodents	Sciuridae	Ictidomys tridecemlineatus
Rodents	Dipodidae	Jaculus jaculus
Rodents	Sciuridae	Marmota marmota
Rodents	Cricetidae	Mesocricetus auratus
Rodents	Cricetidae	Microtus ochrogaster
Rodents	Muridae	Mus musculus
Rodents	Spalacidae	Nannospalax galili
Rodents	Octodontidae	Octodon degus
Rodents	Cricetidae	Peromyscus maniculatus
Rodents	Muridae	Rattus norvecus
Rodents	Sciuridae	Spermophilus tridecemlineatus
Rodents	Sciuridae	Tamias striatus
